# Supplementary material for: Antibody responses to Japanese encephalitis virus and dengue virus serotype 2 in children from an orthoflavivirus endemic region after IMOJEV vaccination
Source: PLoS Negl Trop Dis. 2025 Sep 22;19(9):e0013550. doi: 10.1371/journal.pntd.0013550 (PMC12463327; doi:10.1371/journal.pntd.0013550)
Supplement: S1 Table — (XLSX) [file pntd.0013550.s008.xlsx]

## Sheet: S1 Table
S1 Table. Master Table of ELISA, Neutralization and Enhancement Assay Results
Participant ID	Age Group	DENV 2 VLP IgG ELISA P/N Ratio		JEV VLP IgG ELISA P/N Ratio		DENV 1 VLP IgG ELISA P/N Ratio		DENV 3 VLP IgG ELISA P/N Ratio		DENV 4 VLP IgG ELISA P/N Ratio		JEV RVPNT50		DENV 2 RVPNT50		DENV 2 ADE Peak Fold Enhancement
		Pre	Post	Pre	Post	Pre	Post	Pre	Post	Pre	Post	Pre	Post	Pre	Post	Pre	Post
B01	≥ 12 months	2.94	4.19	2.89	3.24	3.27899	3.16639	3.22131	2.93934	4.68038	4.63449	<10	371.6	298	365.1	3.62	3.53
B04	≥ 12 months	0.74	0.8	0.96	1.17	1.45378	1.28571	1.33607	1.19836	1.81013	1.60601	<10	64.41
B06	< 12 months	0.85	1.11	1.02	1.28	1.13782	0.952941	1.13279	0.906557	1.50633	1.18513	<10	151.4	5	5	1.79	1.04
B09	< 12 months	0.68	0.9	1.02	1.36	1.54622	1.40336	1.49672	1.28852	1.58861	1.32911	<10	191.7
B10	≥ 12 months	2.61	4.14	1.7	3.32	1.91765	3.2874	1.90656	2.96393	2.81171	4.85601	<10	262.1	727.7	1252	2.85	3.21
B12	< 12 months	1.71	1.25	2.66	1.35	2.26387	0.971429	2.1	0.922951	2.25633	1.07279	<10	1330	5	5	6.11	3.93
B13	≥ 12 months	2.01	3.15	2.06	3.39	1.9042	3.02353	2.34754	3.11475	5.19462	5.34335	<10	95.07
B15	≥ 12 months	0.82	0.86	1.14	1.63	1.26723	1.07899	1.22459	1.00984	1.2231	1.02057	<10	1286	5	5	2.62	2.04
B19	≥ 12 months	1.56	2.06	2.49	3.48	0.813445	0.919328	0.790164	0.92459	1.06329	1.15981	<10	186.7	5	5	1.36	1.73
B20	≥ 12 months	0.71	0.75	1.02	1.46	1.21681	1.08235	1.16721	1.39672	1.51899	1.4019	<10	346.7
B22	≥ 12 months	0.62	0.89	0.92	1.67	1.43697	1.25042	1.50984	1.35902	2.35127	2.17089	<10	1615	5	5	1.24	1.65
B23	< 12 months	0.72	0.79	0.96	0.97	1.77143	1.63193	1.6918	1.62295	2.74209	2.4731	<10	75.15	5	5	1.72	1.44
B24	< 12 months	1.83	1.44	2.46	1.88	2.15966	1.58655	2.33443	1.62951	3.68829	2.81013	<10	139.5	5	13.74	5.53	4.88
B25	< 12 months	0.73	0.95	0.93	1.19	1.04874	1.04202	1.17049	1.11639	1.56013	1.47627	<10	1304	5	5	4.32	3.48
B26	< 12 months	1.25	1.28	1.19	1.52	2.09076	1.8437	2.10328	1.89508	3.6693	3.2231	<10	384.6
B27	≥ 12 months	2.78	3.81	1.63	2.22	1.8521	2.35294	2.24754	2.30328	3.69146	4.04747	<10	<10	354.5	213.7	4.72	4.25
B28	≥ 12 months	0.9	1.2	1.02	1.22	1.21681	0.801681	1.06721	0.813115	1.48892	1.16614	<10	112.4
B29	< 12 months	0.5	0.84	0.65	0.96	0.522689	0.537815	0.565574	0.598361	0.643987	0.699367	<10	720.8
B30	≥ 12 months	0.77	1.14	1.07	1.12	0.803361	1.06723	1.46066	1.13279	2.37025	1.91298	<10	153.7
B31	< 12 months	0.48	0.97	0.92	1.14	1.51765	1.27227	0.981967	1.22131	1.25949	1.32753	<10	292.6	5	5	1.94	1.5
B32	< 12 months	0.69	1.16	0.88	1.19	1.0434	1.16146	1.12054	1.21562	1.35484	1.44355	<10	255.4	5	5	1.48	1.59
B33	< 12 months	0.52	1.31	0.66	1.3	0.822917	0.618056	1.06621	0.719864	2.02742	1.58065	<10	1016
B34	≥ 12 months	0.48	0.91	0.89	1.49	1.81771	1.56424	1.94567	1.67572	3.42258	3.00645	<10	505.8	5	5	1.54	1.34
B35	≥ 12 months	0.89	0.61	1.15	1.55	1.40104	1.30382	1.3888	1.37182	1.59032	1.49516	<10	584.4
B36	< 12 months	0.81	0.92	0.77	0.96	1.44618	1.77083	1.55688	1.81494	2.68871	3.01613	<10	672.8	5	5	1.22	1.28
B37	≥ 12 months	1.1	1.01	0.89	0.74	1.52778	1.25	1.53141	1.31239	2.18226	1.89032	<10	42.61	5	5	1.33	1.41
B38	< 12 months	1.77	1.25	1.12	1.33	2.06944	2.27083	2.18336	2.34126	3.76613	4.19032	<10	70.2	5	5	3.59	3.72
B39	≥ 12 months	1.32	1.13	0.9	1.24	1.91319	1.79514	1.93039	1.74873	2.8371	2.57097	<10	1645
B40	≥ 12 months	1.08	1.17	1.09	1.03	1.01215	0.810764	1.09677	0.857385	1.35323	0.993548	<10	78.81
