# Supplementary material for: Antibody responses to Japanese encephalitis virus and dengue virus serotype 2 in children from an orthoflavivirus endemic region after IMOJEV vaccination
Source: PLoS Negl Trop Dis. 2025 Sep 22;19(9):e0013550. doi: 10.1371/journal.pntd.0013550 (PMC12463327; doi:10.1371/journal.pntd.0013550)
Supplement: S2 Table — (XLSX) [file pntd.0013550.s009.xlsx]

## Sheet: S2 Table
S2 Table. Test of different JEV antigen concentrations for selected serum samples at 1:200 serum dilution
OD (560-450 nm)
Sample (1:200 serum dilution)	10 ng/well	25ng/well	50ng/well
B22-01	0.7475	0.8735	0.998
B22-02	0.722	0.931	1.187
B24-01	0.7985	0.906	1.211
B24-02	0.6695	0.8745	1.164
B34-01	0.7375	0.9455	1.1565
B34-02	0.666	0.896	1.1035
B37-01	0.7315	0.8085	0.9005
B37-02	0.72	0.832	0.91
OD (560-450 nm)
Post/Pre	10 ng/well	25ng/well	50ng/well
B22	0.965886	1.06583	1.18938
B24	0.838447	0.965232	0.961189
B34	0.903051	0.947647	0.954172
B37	0.984279	1.02907	1.01055
